# Supplementary material for: Morphology of ejecta features from the impact on asteroid Dimorphos
Source: Nat Commun. 2025 Feb 14;16:1601. doi: 10.1038/s41467-025-56551-0 (PMC11829021; doi:10.1038/s41467-025-56551-0)
Supplement: Supplementary file 10 — Source Data [file 41467_2025_56551_MOESM10_ESM.zip]

Archive with 6 entries (6 files):
- Figure5a.csv
- Figure5b.csv
- Figure6.xls
- SupplementaryFigure3.xls
- SupplementaryTable1.xlsx
- Table1.xlsx
