# Supplementary material for: Morphology of ejecta features from the impact on asteroid Dimorphos
Source: Nat Commun. 2025 Feb 14;16:1601. doi: 10.1038/s41467-025-56551-0 (PMC11829021; doi:10.1038/s41467-025-56551-0)
Supplement: Supplementary file 10 — Source Data [file 41467_2025_56551_MOESM10_ESM.zip › Figure5a.csv]

Mass [kg]	dSDF Coefficient [-]	Flux Error [W/(m2 um)]
250000	-2.1	0.0501397208070344
250000	-2.4	0.0501393241027428
250000	-2.7	0.0501374136463275
250000	-3	0.0501236633510029
250000	-3.3	0.0507251615326195
250000	-3.6	0.110316954658499
500000	-2.1	0.0501396051866084
500000	-2.4	0.050138817769463
500000	-2.7	0.050135109510825
500000	-3	0.0501118949052788
500000	-3.3	0.05412916837955
500000	-3.6	0.189453801848602
1000000	-2.1	0.0501393749671923
1000000	-2.4	0.0501378241111875
1000000	-2.7	0.0501307198474462
1000000	-3	0.0501429490275872
1000000	-3.3	0.0651347609414879
1000000	-3.6	0.353146757775301
2500000	-2.1	0.0501386924833098
2500000	-2.4	0.0501342511733657
2500000	-2.7	0.0501128016952845
2500000	-3	0.0510470975156149
2500000	-3.3	0.10895543102468
2500000	-3.6	0.85494243144061
5000000	-2.1	0.0501374444615632
5000000	-2.4	0.0501222353123098
5000000	-2.7	0.0501091287856978
5000000	-3	0.0549798507957074
5000000	-3.3	0.191997489764102
5000000	-3.6	1.69912257237668
10000000	-2.1	0.0501298703040639
10000000	-2.4	0.0500849750704196
10000000	-2.7	0.0503480378993411
10000000	-3	0.0682763358504723
10000000	-3.3	0.366823231716007
10000000	-3.6	3.39309213412473
25000000	-2.1	0.0500727311724159
25000000	-2.4	0.0500109272140843
25000000	-2.7	0.0530470352719067
25000000	-3	0.123637287964078
25000000	-3.3	0.904070882488249
25000000	-3.6	8.48207813079872
50000000	-2.1	0.0499750274825504
50000000	-2.4	0.0501462410534044
50000000	-2.7	0.0625911346147229
50000000	-3	0.229238577061828
50000000	-3.3	1.80649332255167
50000000	-3.6	16.9666931398802
100000000	-2.1	0.0498216183417104
100000000	-2.4	0.0518337165834271
100000000	-2.7	0.0904471308564378
100000000	-3	0.450540478118008
100000000	-3.3	3.61483268943279
100000000	-3.6	33.937080954351
250000000	-2.1	0.050248781088414
250000000	-2.4	0.065002129348335
250000000	-2.7	0.193754682527175
250000000	-3	1.12549998285416
250000000	-3.3	9.04275482293737
250000000	-3.6	84.849163853564
