# Supplementary material for: Morphology of ejecta features from the impact on asteroid Dimorphos
Source: Nat Commun. 2025 Feb 14;16:1601. doi: 10.1038/s41467-025-56551-0 (PMC11829021; doi:10.1038/s41467-025-56551-0)
Supplement: Supplementary file 10 — Source Data [file 41467_2025_56551_MOESM10_ESM.zip › Figure5b.csv]

Mass [kg]	dSDF Coefficient [-]	Flux Error [W/(m2 um)]
250000	-2.1	0.154544064533424
250000	-2.4	0.15450920591037
250000	-2.7	0.154405747473139
250000	-3	0.153764880187962
250000	-3.3	0.147967321958134
250000	-3.6	0.224337009164518
500000	-2.1	0.154348707210734
500000	-2.4	0.154258220508985
500000	-2.7	0.153973602290676
500000	-3	0.15238514813741
500000	-3.3	0.145200197118181
500000	-3.6	0.363945246015003
1000000	-2.1	0.153838864359145
1000000	-2.4	0.153590865403491
1000000	-2.7	0.152903489696069
1000000	-3	0.149523190359258
1000000	-3.3	0.155369511354024
1000000	-3.6	0.660556173308406
2500000	-2.1	0.152249084663214
2500000	-2.4	0.151675804186301
2500000	-2.7	0.149990488484278
2500000	-3	0.144010542581969
2500000	-3.3	0.235451294918719
2500000	-3.6	1.5838245463824
5000000	-2.1	0.149967476215173
5000000	-2.4	0.148947120628959
5000000	-2.7	0.146510217726149
5000000	-3	0.147355618332928
5000000	-3.3	0.40810594911156
5000000	-3.6	3.15985800657206
10000000	-2.1	0.149359985389726
10000000	-2.4	0.149380624328417
10000000	-2.7	0.150318302132129
10000000	-3	0.192081958061112
10000000	-3.3	0.791823856574938
10000000	-3.6	6.34402308030613
25000000	-2.1	0.176396884094082
25000000	-2.4	0.186925646141483
25000000	-2.7	0.217687869697711
25000000	-3	0.423374696449746
25000000	-3.3	2.0097316328115
25000000	-3.6	15.9307955526349
50000000	-2.1	0.266388459859111
50000000	-2.4	0.300007044410432
50000000	-2.7	0.394870154268178
50000000	-3	0.866414928490396
50000000	-3.3	4.06930560262655
50000000	-3.6	31.9214793982187
100000000	-2.1	0.484418134021827
100000000	-2.4	0.566950649866365
100000000	-2.7	0.794458838656776
100000000	-3	1.77728203115096
100000000	-3.3	8.20004442214895
100000000	-3.6	63.9077454212887
250000000	-2.1	1.18104451009765
250000000	-2.4	1.41534636503596
250000000	-2.7	2.03766617840958
250000000	-3	4.52864791649659
250000000	-3.3	20.6010237337767
250000000	-3.6	159.870224394052
