# Supplementary material for: Morphology of ejecta features from the impact on asteroid Dimorphos
Source: Nat Commun. 2025 Feb 14;16:1601. doi: 10.1038/s41467-025-56551-0 (PMC11829021; doi:10.1038/s41467-025-56551-0)
Supplement: Supplementary file 10 — Source Data [file 41467_2025_56551_MOESM10_ESM.zip › Figure6.xls]

## Sheet: dSDF Best Fit
Particle Radius [m]	dSDF [-]
1.57722e-06	2.7656e+14
2.03294e-06	1.76738e+14
2.57047e-06	1.1684e+14
3.09042e-06	8.4422e+13
4.18923e-06	4.93621e+13
4.6765e-06	4.06531e+13
6.8274e-06	2.08543e+13
7.37537e-06	1.81991e+13
1.1127e-05	8.81046e+12
1.16805e-05	8.08734e+12
1.81342e-05	3.72221e+12
1.86133e-05	3.55486e+12
2.95542e-05	1.57255e+12
3.00316e-05	1.52872e+12
4.81659e-05	6.64364e+11
4.87199e-05	6.51095e+11
7.84985e-05	2.80678e+11
7.90311e-05	2.7735e+11
0.000127933	1.1858e+11
0.000128456	1.1773e+11
0.000208499	5.00972e+10
0.000208991	4.98893e+10
0.000339801	2.11649e+10
0.000340298	2.11104e+10
0.000553791	8.94166e+09
0.000554308	8.92698e+09
0.000902542	3.77764e+09
0.000903078	3.77368e+09
0.00147092	1.59596e+09
0.00147141	1.59503e+09
0.00239723	6.74257e+08
0.00239773	6.74009e+08
0.00390689	2.84858e+08
0.00390738	2.84794e+08
0.00636725	1.20346e+08
0.00636779	1.20328e+08
0.010377	5.08432e+07
0.0103775	5.08391e+07
0.016912	2.14801e+07
0.0169125	2.14789e+07
0.0275623	9.07482e+06
0.0275627	9.0746e+06
0.0449197	3.8339e+06
0.0449202	3.83382e+06
0.0732079	1.61973e+06

## Sheet: dSDF
Particle Radius [m]	dSDF [-]
1.57722e-06	4.51735e+14
3.39801e-06	9.84895e+13
7.32079e-06	2.16171e+13
1.57722e-05	4.79324e+12
3.39801e-05	1.0791e+12
7.32079e-05	2.48337e+11
0.000157722	5.89156e+10
0.000339801	1.45412e+10
0.000732079	3.76392e+09
0.00157722	1.0264e+09
0.00339801	2.94713e+08
0.00732079	8.86187e+07
0.0157722	2.76712e+07
0.0339801	8.8909e+06
0.0732079	2.91572e+06
