# Supplementary material for: Morphology of ejecta features from the impact on asteroid Dimorphos
Source: Nat Commun. 2025 Feb 14;16:1601. doi: 10.1038/s41467-025-56551-0 (PMC11829021; doi:10.1038/s41467-025-56551-0)
Supplement: Supplementary file 10 — Source Data [file 41467_2025_56551_MOESM10_ESM.zip › SupplementaryFigure3.xls]

## Sheet: Line 1
Particle Radius [m]	Velocity [m/s]
1e-06	500.24
2.15443e-06	232.319
4.64159e-06	107.962
1e-05	50.24
2.15443e-05	23.4479
4.64159e-05	11.0122
0.0001	5.24
0.000215443	2.56079
0.000464159	1.31722
0.001	0.74
0.00215443	0.472079
0.00464159	0.347722
0.01	0.29
0.0215443	0.263208
0.0464159	0.250772
0.1	0.245

## Sheet: Line 2
Particle Radius [m]	Velocity [m/s]
1e-06	250.24
2.15443e-06	116.28
4.64159e-06	54.1009
1e-05	25.24
2.15443e-05	11.844
4.64159e-05	5.62609
0.0001	2.74
0.000215443	1.4004
0.000464159	0.778609
0.001	0.49
0.00215443	0.35604
0.00464159	0.293861
0.01	0.265
0.0215443	0.251604
0.0464159	0.245386
0.1	0.2425

## Sheet: Line 3
Particle Radius [m]	Velocity [m/s]
1e-06	100.24
2.15443e-06	46.6559
4.64159e-06	21.7843
1e-05	10.24
2.15443e-05	4.88159
4.64159e-05	2.39443
0.0001	1.24
0.000215443	0.704159
0.000464159	0.455443
0.001	0.34
0.00215443	0.286416
0.00464159	0.261544
0.01	0.25
0.0215443	0.244642
0.0464159	0.242154
0.1	0.241

## Sheet: Line 4
Particle Radius [m]	Velocity [m/s]
1e-06	50.24
2.15443e-06	23.4479
4.64159e-06	11.0122
1e-05	5.24
2.15443e-05	2.56079
4.64159e-05	1.31722
0.0001	0.74
0.000215443	0.472079
0.000464159	0.347722
0.001	0.29
0.00215443	0.263208
0.00464159	0.250772
0.01	0.245
0.0215443	0.242321
0.0464159	0.241077
0.1	0.2405

## Sheet: Line 5
Particle Radius [m]	Velocity [m/s]
1e-06	25.24
2.15443e-06	11.844
4.64159e-06	5.62609
1e-05	2.74
2.15443e-05	1.4004
4.64159e-05	0.778609
0.0001	0.49
0.000215443	0.35604
0.000464159	0.293861
0.001	0.265
0.00215443	0.251604
0.00464159	0.245386
0.01	0.2425
0.0215443	0.24116
0.0464159	0.240539
0.1	0.24025

## Sheet: Line 6
Particle Radius [m]	Velocity [m/s]
1e-06	10.24
2.15443e-06	4.88159
4.64159e-06	2.39443
1e-05	1.24
2.15443e-05	0.704159
4.64159e-05	0.455443
0.0001	0.34
0.000215443	0.286416
0.000464159	0.261544
0.001	0.25
0.00215443	0.244642
0.00464159	0.242154
0.01	0.241
0.0215443	0.240464
0.0464159	0.240215
0.1	0.2401

## Sheet: Line 7
Particle Radius [m]	Velocity [m/s]
1e-06	5.24
2.15443e-06	2.56079
4.64159e-06	1.31722
1e-05	0.74
2.15443e-05	0.472079
4.64159e-05	0.347722
0.0001	0.29
0.000215443	0.263208
0.000464159	0.250772
0.001	0.245
0.00215443	0.242321
0.00464159	0.241077
0.01	0.2405
0.0215443	0.240232
0.0464159	0.240108
0.1	0.24005

## Sheet: Line 8
Particle Radius [m]	Velocity [m/s]
1e-06	2.74
2.15443e-06	1.4004
4.64159e-06	0.778609
1e-05	0.49
2.15443e-05	0.35604
4.64159e-05	0.293861
0.0001	0.265
0.000215443	0.251604
0.000464159	0.245386
0.001	0.2425
0.00215443	0.24116
0.00464159	0.240539
0.01	0.24025
0.0215443	0.240116
0.0464159	0.240054
0.1	0.240025

## Sheet: Line 9
Particle Radius [m]	Velocity [m/s]
1e-06	1.24
2.15443e-06	0.704159
4.64159e-06	0.455443
1e-05	0.34
2.15443e-05	0.286416
4.64159e-05	0.261544
0.0001	0.25
0.000215443	0.244642
0.000464159	0.242154
0.001	0.241
0.00215443	0.240464
0.00464159	0.240215
0.01	0.2401
0.0215443	0.240046
0.0464159	0.240022
0.1	0.24001

## Sheet: Line 10
Particle Radius [m]	Velocity [m/s]
1e-06	0.74
2.15443e-06	0.472079
4.64159e-06	0.347722
1e-05	0.29
2.15443e-05	0.263208
4.64159e-05	0.250772
0.0001	0.245
0.000215443	0.242321
0.000464159	0.241077
0.001	0.2405
0.00215443	0.240232
0.00464159	0.240108
0.01	0.24005
0.0215443	0.240023
0.0464159	0.240011
0.1	0.240005

[truncated: 20 more sheets: Line 11, Line 12, Line 13, Line 14, Line 15, Line 16, Line 17, Line 18, Line 19, Line 20, Line 21, Line 22, Line 23, Line 24, Line 25, Line 26, Line 27, Line 28, Line 29, Line 30]
