# Supplementary material for: Morphology of ejecta features from the impact on asteroid Dimorphos
Source: Nat Commun. 2025 Feb 14;16:1601. doi: 10.1038/s41467-025-56551-0 (PMC11829021; doi:10.1038/s41467-025-56551-0)
Supplement: Supplementary file 10 — Source Data [file 41467_2025_56551_MOESM10_ESM.zip › SupplementaryTable1.xlsx]

## Sheet: Sheet1
Identifier	Coefficient k	Coefficient gamma	Maximum velocity [m/s]
1	0.01991	0.4	5
2	0.09953	0.4	25
3	0.1991	0.4	50
4	0.9953	0.4	250
5	1.991	0.4	500
6	0.001991	0.4	0.5
7	0.003981	0.4	1
8	0.009953	0.4	2.5
9	0.03981	0.4	10
10	0.3981	0.4	100
11	5e-06	1	5
12	2.5e-05	1	25
13	5e-05	1	50
14	0.00025	1	250
15	0.0005	1	500
16	5e-07	1	0.5
17	1e-06	1	1
18	2.5e-06	1	2.5
19	1e-05	1	10
20	0.0001	1	100
21	0.003155	0.7	50
22	0.00631	0.7	100
23	3.155e-05	0.7	0.5
24	6.31e-05	0.7	1
25	0.0001577	0.7	2.5
26	0.0003155	0.7	5
27	0.001577	0.7	25
28	0.000631	0.7	10
29	0.01577	0.7	250
30	0.03155	0.7	500
