# Supplementary material for: Morphology of ejecta features from the impact on asteroid Dimorphos
Source: Nat Commun. 2025 Feb 14;16:1601. doi: 10.1038/s41467-025-56551-0 (PMC11829021; doi:10.1038/s41467-025-56551-0)
Supplement: Supplementary file 10 — Source Data [file 41467_2025_56551_MOESM10_ESM.zip › Table1.xlsx]

## Sheet: Sheet1
Feature	Mass [kg]	Initial velocity min [m/s]	Initial velocity max [m/s]	Radius range slope	Radius range min [μm]	Region of Fig. 1(b)
Spiral – northern arm	240000	0.22	2	-1.56	295	Blue
Spiral – southern arm	290000	0.2	1.76	-3.16	376 μm	Dark green
Spiral – total	520000	0.2	2	-2.28	295
Tail	110000	0.2	2.55	-2.13	189	Light green
Didymos system	8900000	0.18	0.28	-1.77	2230	Yellow
Impacted on Didymos	3300000	0.18	0.9	-2.09	1.9	-
Impacted on Dimorphos	4400000	0.19	0.32	-1.99	5.06	-
Impacted – total	7700000	0.18	0.9	-2.07	1.9
Background	1900000	0.19	3.07	-2.33	143	Purple
Outside the FOV	6600	0.2	19.22	-2.41	1	-
Total	19000000	0.18	19.22	-2.7	1
